# Supplementary material for: Metabolic Reprogramming of Castration-Resistant Prostate Cancer Cells as a Response to Chemotherapy
Source: Metabolites. 2022 Dec 31;13(1):65. doi: 10.3390/metabo13010065 (PMC9865398; doi:10.3390/metabo13010065)
Supplement: Supplementary file 1 [file metabolites-13-00065-s001.zip]

Archive with 1 entries (1 files):
- metabolites-2097915-supplementary.xlsx
