# Supplementary material for: Metabolic Reprogramming of Castration-Resistant Prostate Cancer Cells as a Response to Chemotherapy
Source: Metabolites. 2022 Dec 31;13(1):65. doi: 10.3390/metabo13010065 (PMC9865398; doi:10.3390/metabo13010065)
Supplement: Supplementary file 1 [file metabolites-13-00065-s001.zip › metabolites-2097915-supplementary.xlsx]

## Sheet: Table S1
Phase	Initial cell number (*10-6)	final cell number (*10-6)	kp [day-1]
CTR	0.0025	6.12±0.25	0.780±0.006
DE	3.16±0.34	1.48±0.18	-0.15±0.02
QU	1.48±0.18	1.33±0.10	1
RE1	1.33±0.10	2.19±0.23	0.25±0.04
RE2	1.33±0.10	2.65±0.35	0.17±0.02

## Sheet: Table S2
	aKG	aKIC	MeOxv	Ala	Arg	Asn	Asp	Chol	Cit	Cr	Crn	Cysti	For	Fum	Gluc	Glu	Gln	Gly	His	Ile	Lact	Leu	Lys	Met	OAcChol	Orn	Phe	Pro	Pyr	Ser	Succ	Thr	OHPro	Trp	Tyr	Val
	E	E	E	E	C	C	C	C	E	C	E	C	E	E	C	E	C	M	C	C	E	C	C	C	E	E	C	E	E	C	C	C	E	C	C	C
DE	0.0438869	0.0241378	0.0332824	0.820008	-0.11245	-0.0599365	-0.0431412	-0.0220728	0.0566843	-0.0046011	0	-0.0779333	0.123617	0.00994682	-7.34299	0.456829	-1.26189	0.0426569	-0.0158854	-0.194227	10.3461	-0.189513	-0.0465685	-0.0314469	0.0245492	0.0226748	-0.0287494	0.0750569	0.220839	-0.0788564	-0.022195	-0.06096	0.00944035	-0.0132516	-0.0369089	-0.111198
DE	0.0426135	0.0226384	0.0330588	0.833704	-0.075991	-0.0598442	-0.0468328	-0.0217966	0.0580989	-0.0045799	0	-0.0802972	0.121617	0.0098391	-7.20851	0.450844	-1.25368	0.0447224	-0.0159508	-0.195122	9.56417	-0.189435	-0.0503543	-0.0364253	0.0243696	0.0233898	-0.0248112	0.0881044	0.230506	-0.0754616	-0.0222187	-0.0447951	0.0130301	-0.0132516	-0.0361216	-0.109477
DE	0.0414491	0.0234446	0.0337856	0.875454	-0.0895414	-0.0516447	-0.0490759	-0.0215318	0.0501857	-0.00479902	0	-0.0797922	0.120761	0.0100079	-7.21063	0.434746	-1.24577	0.0490435	-0.0145363	-0.195887	9.81543	-0.190701	-0.0474818	-0.0339608	0.0251285	0.0228431	-0.0232556	0.0962405	0.242952	-0.0598299	-0.0208916	-0.0552297	0.0118719	-0.0132516	-0.0375255	-0.107137
QU	0.0634998	0.053709	0.0719066	1.0089	-0.16396	-0.0927806	-0.0794458	-0.0351659	0.0590865	-0.011412	0.00317045	-0.134785	0.200043	0.0102767	-11.5938	0.687431	-2.11923	0.0427821	-0.058202	-0.338889	19.2293	-0.335226	-0.0945708	-0.0623711	0.0306054	0.0190717	-0.0481784	0.0858447	0.453728	-0.152193	-0.0212487	-0.102296	0.038283	-0.0133863	-0.0595417	-0.192756
QU	0.0637977	0.0532743	0.0720376	1.01186	-0.147046	-0.0837417	-0.0746783	-0.0349121	0.0590797	-0.010787	0.00234461	-0.139503	0.203656	0.010339	-11.5877	0.72702	-2.11471	0.044668	-0.0623389	-0.337813	19.3175	-0.334119	-0.0942815	-0.0612629	0.0307068	0.0195848	-0.0487638	0.0968518	0.458331	-0.142612	-0.0222053	-0.102744	0.0393244	-0.0134652	-0.0640413	-0.19167
QU	0.0647415	0.052347	0.0701885	0.982335	-0.192009	-0.100803	-0.074183	-0.0343305	0.0565485	-0.0108792	0.00291254	-0.130664	0.194308	0.00989283	-11.6752	0.702873	-2.12392	0.0373778	-0.0527148	-0.342075	18.8618	-0.336478	-0.0958964	-0.0601564	0.0307064	0.0191872	-0.0482117	0.103071	0.443103	-0.136503	-0.0271327	-0.0873019	0.0355163	-0.0133266	-0.062336	-0.192538
RE1	0.049173	0.040643	0.0657565	0.917802	-0.163843	-0.103717	-0.1151	-0.0402099	0.0535053	-0.0119855	0.00955363	-0.139433	0.195785	0.0123337	-12.46	0.393613	-2.10298	0	-0.0705135	-0.33841	23.4389	-0.36048	-0.161415	-0.0863711	0.0253391	0.0649471	-0.069521	0.103502	0.466774	-0.25159	0	-0.153269	0.0563306	-0.0167515	-0.0823485	-0.232057
RE1	0.049173	0.0418443	0.0655442	0.875557	-0.21292	-0.104112	-0.104181	-0.0384586	0.0480583	-0.0119131	0.00531275	-0.131675	0.192735	0.0101384	-12.3321	0.454978	-2.09655	0	-0.0642511	-0.330556	22.7268	-0.350483	-0.149441	-0.0835776	0.0245865	0.0628002	-0.0636686	0.103218	0.45862	-0.242713	0	-0.139335	0.050319	-0.0159602	-0.0806744	-0.222958
RE1	0.0476652	0.0440508	0.0654129	0.84671	-0.203689	-0.114887	-0.105127	-0.0370191	0.0439658	-0.0123702	0.00513413	-0.125108	0.191501	0.00990728	-12.1485	0.47854	-2.07671	0	-0.0635576	-0.328165	21.8791	-0.344147	-0.143031	-0.0783346	0.0239456	0.0610612	-0.0616408	0.0993141	0.452815	-0.227236	0	-0.120202	0.042423	-0.0153928	-0.0806744	-0.214993
RE2	0.029969	0.0301337	0.0451126	0.509694	-0.16837	-0.0866224	-0.0940214	-0.0257668	0.0244182	-0.0104175	0	-0.0911228	0.110911	0.00518036	-7.9514	0.195032	-1.29268	-0.0138055	-0.0504456	-0.238988	12.783	-0.25102	-0.114394	-0.0611924	0.0116912	0	-0.0490789	0.0306757	0.354483	-0.168609	-0.0144555	-0.0898857	0.0173371	-0.0101145	-0.060968	-0.157884
RE2	0.0340698	0.0275244	0.0445173	0.626612	-0.115073	-0.0765968	-0.101485	-0.0279739	0.0324393	-0.00996787	0	-0.092304	0.123736	0.0071975	-8.58916	0.209041	-1.3746	-0.0122792	-0.0553475	-0.252962	15.0872	-0.268452	-0.123378	-0.065879	0.01393	0	-0.0577871	0.0502835	0.352102	-0.178014	-0.00668779	-0.119896	0.0298485	-0.0125053	-0.0644893	-0.171709
RE2	0.0327272	0.0275244	0.0433425	0.60362	-0.154849	-0.0799535	-0.101485	-0.0274704	0.030761	-0.0101357	0	-0.0943179	0.118869	0.00652618	-8.65981	0.189069	-1.36554	-0.0149645	-0.0550118	-0.250109	14.77	-0.264256	-0.122539	-0.064872	0.0134265	0	-0.05292	0.0420597	0.348242	-0.187748	-0.0108836	-0.10798	0.0234709	-0.0120018	-0.0653284	-0.169527
CTR	0.0187828	0.0225646	0.0433426	0.326312	-0.155073	-0.0894454	-0.064592	-0.0229353	0.024634	-0.00876219	0	-0.0668947	0.0275785	0.0040025	-6.3288	0.0558091	-1.10314	-0.0939237	-0.04138	-0.159028	10.3357	-0.189503	-0.134648	-0.064407	0.00756356	0	-0.0540159	0.023577	0.258843	-0.155434	0	-0.0974121	0.0122982	-0.00978418	-0.0622408	-0.142034
CTR	0.0187743	0.0234982	0.0458154	0.357872	-0.117569	-0.0836234	-0.065369	-0.0229747	0.0280143	-0.00852622	0	-0.0698864	0.0277696	0.00458884	-6.27707	0.0672899	-1.103	-0.0936492	-0.0440627	-0.15519	10.8685	-0.187807	-0.134585	-0.0648659	0.0073886	0	-0.0539388	0.0188478	0.274825	-0.160571	0	-0.109543	0.0145165	-0.00963076	-0.0604714	-0.141728
CTR	0.0200523	0.0261501	0.0491063	0.407637	-0.077844	-0.0718142	-0.0688017	-0.0230056	0.0331212	-0.00856279	0	-0.0728956	0.0303285	0.00506084	-6.43464	0.0705733	-1.11808	-0.0925868	-0.0443116	-0.158497	11.6177	-0.191672	-0.135263	-0.0653422	0.00738768	0	-0.0552296	0.0430845	0.305195	-0.160242	0	-0.105659	0.0233947	-0.0105288	-0.0634661	-0.144215

## Sheet: Table S3
	Carbon (%)	Nitrogen (%)
Glucose	75.4	-
Glutamine	11	54.8
BCAAs	5.5	11.8
Arginine	1.2	9.8
Lysine	0.9	3.7
Cystine	0.8	3.5
Asparagine	0.5	2.9
Serine	0.6	2.6
